# Supplementary material for: 4D structural biology–quantitative dynamics in the eukaryotic RNA exosome complex
Source: Nat Commun. 2025 Aug 24;16:7896. doi: 10.1038/s41467-025-62982-6 (PMC12375074; doi:10.1038/s41467-025-62982-6)
Supplement: Supplementary file 6 — Source Data [file 41467_2025_62982_MOESM6_ESM.xlsx]

## Sheet: Figure 2
Figure 2c
Csl4		Rrp41		Rrp45
Ile residue	CSP (ppm)	Ile residue	CSP (ppm)	Ile residue	CSP (ppm)
18	1.71976	30	5.22592	76	72.1325
72	0.248886	96	unassigned	79	50.4107
95	3.58592	98	42.4397	111	80.6664
102	8.13778	116	80.608	133	26.4792
108	22.3687	117	45.4595	152	4.84547
110	19.8358	141	6.57833	168	unassigned
119	19.4944	143	2.32062	175	8.78783
135	7.38218	159	3.09752	206	unassigned
140	1.21829	171	3.86305	225	0.964752
159	4.2131	251	10.4799	233	unassigned
165	20.6137	254	16.8897	236	unassigned
185	9.43646	267	2.56074	255	2.57048
207	2.84252

## Sheet: Figure 3
Figure 3a				Figure 3b						Figure 3c						Figure 3d
	Exo9	Exo9			Exo9	Exo9	Exo10	Exo10			Exo9	Exo9	Exo10	Exo10			Exo9	Exo9	Exo10	Exo10
Residue	I_para/Idia	SD(I_para/Idia)		Residue	I_para/Idia	SD(I_para/Idia)	I_para/Idia	SD(I_para/Idia)		Residue	I_para/Idia	SD(I_para/Idia)	I_para/Idia	SD(I_para/Idia)		Residue	I_para/Idia	SD(I_para/Idia)	I_para/Idia	SD(I_para/Idia)
I18	1.0494	0.0276		I30	1.0802	0.0904	0.8871	0.0843		I76	0.3377	0.0762	0.1815	0.0998		I76	0.9594	0.1186	0.7998	0.2631
I60	1.0503	0.0083		I98	0.5138	0.0319	0.2288	0.1767		I79	0.8887	0.146	0.2744	0.1104		I79	0.9513	0.0938	0.7962	0.3232
I72	1.0533	0.0586		I116	0.5171	0.0587	0.182	0.1246		I111	1.0035	0.2469	0.6276	0.0997		I111	0.8738	0.1045	0.824	0.1441
I95	1.0509	0.0081		I117	NaN	NaN	0.3438	0.04		I133	0.9852	0.149	0.4052	0.1008		I133	0.9668	0.07	0.9457	0.1416
I102	1.119	0.035		I141	1.0616	0.1207	0.8266	0.1335		I152	1.2712	0.2116	1.0465	0.1111		I152	1.0473	0.0793	1.0735	0.1
I108	1.1003	0.0478		I143	0.9287	0.0447	0.7342	0.0701		I175	1.0466	0.1351	0.5107	0.1185		I175	0.9378	0.0526	1.0068	0.2795
I110	1.0017	0.1286		I159	1.0102	0.0634	0.8277	0.0805		I225	1.2059	0.1699	1.0571	0.1024		I225	1.0029	0.0661	1.0591	0.1079
I119	1.084	0.1302		I171	0.9793	0.1016	0.8315	0.0926		I255	1.0661	0.083	0.9533	0.0449		I255	0.9431	0.0303	0.9041	0.0414
I135	1.1348	0.0905		I251	NaN	NaN	1.03	0.1375
I140	1.0335	0.0664		I254	1.1563	0.0867	1.0362	0.1267
I159	1.204	0.1102		I267	1.1079	0.0825	0.8427	0.0671
I165	1.1082	0.0659
I185	0.9002	0.0801
I207	1.0724	0.0225

## Sheet: Figure 4
Figure 4b						Figure 4c											Figure 4e					Figure 4f
						no RNA	no RNA	no RNA	no RNA	no RNA	with RNA	with RNA	with RNA	with RNA	with RNA							no RNA	no RNA	no RNA	no RNA	no RNA	with RNA	with RNA	with RNA	with RNA	with RNA
	no RNA	no RNA	with RNA	with RNA			normalized intensity	SD(normalized intensity)	normalized intensity	SD(normalized intensity)		normalized intensity	SD(normalized intensity)	normalized intensity	SD(normalized intensity)		no RNA	no RNA	with RNA	with RNA			normalized intensity	SD(normalized intensity)	normalized intensity	SD(normalized intensity)		normalized intensity	SD(normalized intensity)	normalized intensity	SD(normalized intensity)
v_CPMG (Hz)	R_2,eff (s^-1)	SD(R_2,eff) (s^-1)	R_2,eff (s^-1)	SD(R_2,eff) (s^-1)		Time (s)	diamagnetic	diamagnetic	paramagnetic	paramagnetic	Time (s)	diamagnetic	diamagnetic	paramagnetic	paramagnetic		offset (ppm)	I/I_0	offset (ppm)	I/I_0		Time (s)	diamagnetic	diamagnetic	paramagnetic	paramagnetic	Time (s)	diamagnetic	diamagnetic	paramagnetic	paramagnetic
5000	40.2117	1.6194	35.1687	2.3348		5	1	0.0267	1	0.0536	5	1	0.0741	1	0.0733		-85.2095	0.93	-89.4666	0.9697		5	1	0.0623	1	0.1769	5	1	0.1058	1	0.1099
100	51.8423	3.1081	39.2851	2.0126		0.001	-0.7556	0.0331	-0.8132	0.0505	0.001	-0.7934	0.0676	-0.816	0.0903		-83.1905	0.7454	-89.1479	0.9766		0.001	-0.7845	0.0602	-1.0364	0.1574	0.001	-0.786	0.1223	-0.8317	0.121
1300	43.8916	2.157	37.2243	1.8898		0.05	-0.6807	0.0286	-0.5658	0.0459	0.05	-0.7606	0.0731	-0.6631	0.0767		-89.4066	1.0517	-88.8291	0.9983		0.05	-0.704	0.0577	-0.7445	0.1762	0.05	-0.7059	0.1086	-0.683	0.1241
600	44.587	2.6863	38.3049	2.9488		0.1	-0.6196	0.0263	-0.392	0.0393	0.1	-0.7113	0.0926	-0.6788	0.0828		-78.9934	1.0115	-88.5103	0.9957		0.1	-0.663	0.0713	-0.5028	0.1573	0.1	-0.6502	0.1144	-0.6623	0.1044
4000	41.5284	1.1407	35.9432	2.611		0.25	-0.4158	0.0282	-0.0242	0.05	0.25	-0.4883	0.0783	-0.4762	0.0692		-86.2189	0.9577	-88.1915	1.0088		0.25	-0.4501	0.0569	-0.2226	0.1593	0.25	-0.5079	0.1128	-0.4779	0.1087
200	49.7261	1.6807	37.8885	1.7045		0.5	-0.186	0.0302	0.3511	0.0462	0.5	-0.232	0.0945	-0.168	0.0667		-82.1811	0.9632	-87.8728	1.0184		0.5	-0.2166	0.0554	0.0177	0.1835	0.5	-0.2668	0.1188	-0.2589	0.1215
3500	42.1803	2.347	35.5814	1.9141		0.8	0.0649	0.0299	0.5237	0.0442	0.8	0.0107	0.0912	0.0564	0.0721		-86.8565	1.027	-87.554	0.9949		0.8	0.0351	0.0578	0.212	0.2004	0.8	0.0076	0.1079	0.0426	0.1346
300	49.8586	1.7578	39.6123	2.876		1.5	0.4549	0.0375	0.8131	0.0463	1.5	0.4127	0.0706	0.4621	0.075		-81.5435	0.9952	-87.2352	1.0023		1.5	0.4584	0.0717	0.5937	0.2065	1.5	0.4437	0.1057	0.3379	0.1275
3000	41.7923	2.4473	35.3983	2.7854		3	0.8195	0.0245	0.898	0.0512	3	0.7434	0.0621	0.8595	0.0778		-87.494	1.0313	-86.9165	0.9808		3	0.8765	0.0587	1.0186	0.1511	3	0.8054	0.1081	0.6642	0.1079
1000	47.2327	1.3348	37.7981	1.3685		5	0.9668	0.0242	0.9731	0.0458							-80.906	1.0252	-86.5977	0.9771		5	1.042	0.0565	1.0973	0.1646
2500	42.4596	2.1457	36.2159	1.4882		8	0.9692	0.0301	0.9968	0.0472							-84.8907	0.8483	-86.2789	0.9743		8	1.0716	0.0585	1.0587	0.212
400	49.2957	1.2451	42.4339	1.7854		0.05	-0.6329	0.0268	-0.5402	0.0483							-83.5093	0.4955	-85.9601	0.9942		0.05	-0.7325	0.0584	-0.8055	0.1459
2000	44.0977	1.5927	38.5194	1.99													-84.4125	0.4277	-85.6414	0.9921
500	47.0122	2.4293	39.6944	2.6997													-83.9875	0.1899	-85.3226	0.9633
1600	43.0869	1.4424	38.3776	1.7281													-85.9001	0.976	-85.2695	0.9582
1100	43.4813	2.0306	40.062	2.5635													-82.4999	0.9507	-85.2163	0.9668
1200	42.2597	1.7754	39.8607	2.6382													-84.5719	0.6613	-85.1632	0.9467
800	44.0672	1.2929	39.1257	2.0293													-83.8281	0.2207	-85.1101	0.9594
900	44.4667	1.9336	42.4189	1.852													-84.9969	0.8623	-85.0569	0.9623
4500	42.5646	1.2126	38.0337	2.031													-83.4031	0.6434	-85.0038	0.9501
1400	44.0395	2.5496	40.7134	2.5015													-84.9438	0.8537	-84.9507	0.9463
700	48.0314	1.5174	42.5554	2.4542													-83.4562	0.5894	-84.8975	0.9505
1800	43.3587	1.4953	38.1023	2.2107													-88.1315	1.0396	-84.8444	0.9289
100	53.3718	1.5872	44.9816	1.9682													-80.2685	1.0137	-84.7913	0.8751
5000	41.4721	2.0838	37.8942	1.8534													-85.0501	0.8815	-84.7382	0.8939
																	-83.3499	0.6725	-84.685	0.8725
																	-84.8375	0.8223	-84.6319	0.7852
																	-83.5625	0.4435	-84.5788	0.7657
																	-84.7844	0.8331	-84.5256	0.6706
																	-83.6156	0.3659	-84.4725	0.5824
																	-84.4656	0.5311	-84.4194	0.4282
																	-83.9344	0.1855	-84.3663	0.2173
																	-87.8128	1.0079	-84.3131	0.0665
																	-80.5872	1.0126	-84.26	-0.0033
																	-84.2531	0.0556	-84.2069	0.0856
																	-84.1469	0.0564	-84.1537	0.2777
																	-85.5814	0.9437	-84.1006	0.4433
																	-82.8186	0.886	-84.0475	0.5891
																	-84.625	0.7066	-83.9944	0.7005
																	-84.2	0.0697	-83.9412	0.7735
																	-83.775	0.2753	-83.8881	0.8086
																	-88.4503	0.9986	-83.835	0.8491
																	-79.9497	1.015	-83.7818	0.8701
																	-89.0879	1.0152	-83.7287	0.8872
																	-79.3121	0.976	-83.6756	0.897
																	-86.5377	0.9615	-83.6225	0.9419
																	-81.8623	0.9651	-83.5693	0.9532
																	-88.7691	1.0402	-83.5162	0.9452
																	-79.6309	1.003	-83.4631	0.9435
																	-87.1752	0.9708	-83.4099	0.9596
																	-81.2248	0.9909	-83.3568	0.9604
																	-85.1032	0.8697	-83.3037	0.9603
																	-83.2968	0.6603	-83.2505	0.9538
																	-85.2626	0.8715	-83.1974	0.9671
																	-83.1374	0.7449	-82.8786	0.9948
																	-84.6782	0.7244	-82.5599	0.9856
																	-83.7218	0.317	-82.2411	0.9569
																	-84.5188	0.6023	-81.9223	0.9804
																	-83.8812	0.2325	-81.6035	0.9671
																	-84.7313	0.7689	-81.2848	0.9985
																	-83.6687	0.3521	-80.966	0.9756
																	-84.3063	0.1778	-80.6472	0.9919
																	-84.0937	0.1004	-80.3285	1.0091
																	-85.1563	0.8755	-80.0097	0.996
																	-83.2437	0.7108	-79.6909	0.9953
																	-84.3594	0.3073	-79.3721	1.0024
																	-84.0406	0.142	-79.0534	0.9595

## Sheet: Figure 5
Figure 5c
closed Rrp42-EL				open Rrp42-EL
	Number of contacts				Number of contacts
	HBO	VDW			HBO	VDW
Mtr3	3	2		Mtr3	6	1
Rrp43	1	0		Rrp43	0	0
Rrp45	0	3		Rrp45	0	0

## Sheet: Figure 6
Figure 6a												Figure 6b												Figure S6c
wt Exo10						Exo10 Rrp42 Delta 93-125						Exo10 Rrp45-L						Exo10 Rrp45-L Rrp42 Delta 93-125						Average values
Time (s)	Delta RNA (uM)	SD(Delta RNA) (uM)	Delta nucleotides (uM)	SD(Delta nucleotides) (uM)		Time (s)	Delta RNA (uM)	SD(Delta RNA) (uM)	Delta nucleotides (uM)	SD(Delta nucleotides) (uM)		Time (s)	Delta RNA (uM)	SD(Delta RNA) (uM)	Delta nucleotides (uM)	SD(Delta nucleotides) (uM)		Time (s)	Delta RNA (uM)	SD(Delta RNA) (uM)	Delta nucleotides (uM)	SD(Delta nucleotides) (uM)			k_cat (nt/min)	SD(k_cat) (nt/min)
0	0	0	0	0		0	0	0	0	0		0	0	0	0	0		0	0	0	0	0		Wt Exo10	87.0054	28.6277
1	-0.5525	0.167	60.7379	19.4243		1	-0.4761	0.2751	58.1749	32.8653		1	0.1289	0.0637	2.9524	2.4715		1	-0.006	0.2107	9.4287	4.8338		Exo10 Rrp42 Delta 93-125	87.1335	36.891
2	-1.167	0.2287	100.854	33.1365		2	-0.9586	0.3165	93.3894	38.7551		2	0.214	0.1315	6.2541	2.5855		2	-0.0271	0.2447	16.7048	6.3376		Exo10 Rrp45-L	3.8004	2.2658
3	-1.4848	0.3865	133.474	43.7234		3	-1.4008	0.4814	135.326	56.9635		3	0.1677	0.1254	7.1805	3.8966		3	-0.1067	0.1536	22.2208	7.346		Exo10 Rrp45-L Rrp42 Delta 93-125	10.5502	2.7806
5	-1.9383	0.5679	176.472	60.5264		5	-2.0308	0.7008	194.734	84.4955		5	0.1664	0.2001	10.7801	3.8785		5	-0.2685	0.2027	33.3971	11.3317
10	-2.5437	0.7832	229.711	86.6391		10	-2.8731	1.0055	269.603	117.693		10	0.0536	0.176	20.0367	2.9435		10	-0.4794	0.2216	55.3152	15.7993		Individual measurements
																								Wt Exo10	Exo10 Rrp42 Delta 93-125	Exo10 Rrp45-L	Exo10 Rrp45-L Rrp42 Delta 93-125
																								k_cat (nt/min)	k_cat (nt/min)	k_cat (nt/min)	k_cat (nt/min)
																								113.571	122.62	6.08	12.1835
																								108.722	121.334	6.8091	13.1188
																								114.419	124.38	4.3199	12.2694
																								91.8342	76.6551	7.9474	12.1021
																								98.9778	80.834	NaN	10.5345
																								103.197	124.38	6.5099	13.7978
																								44.12	41.12	4.3852	6.7229
																								44.2429	38.4717	3.1232	6.2547
																								63.9643	54.7393	0.9787	8.6455

## Sheet: Figure S3
Figure S3c

## Sheet: Figure S8
Figure S8a
no RNA	no RNA	no RNA	no RNA	no RNA	with RNA	with RNA	with RNA	with RNA
	normalized intensity	SD(normalized intensity)	normalized intensity	SD(normalized intensity)	normalized intensity	SD(normalized intensity)	normalized intensity	SD(normalized intensity)
Time (s)	diamagnetic	diamagnetic	paramagnetic	paramagnetic	diamagnetic	diamagnetic	paramagnetic	paramagnetic
5	1	0.03	1	0.0813	1	0.0584	1	0.0481
0.001	-0.7731	0.0329	-0.9201	0.0974	-0.7765	0.0711	-0.7936	0.0797
0.05	-0.7276	0.0495	-0.8125	0.0991	-0.7244	0.0805	-0.7622	0.0794
0.1	-0.6449	0.0373	-0.6645	0.0833	-0.6009	0.0641	-0.6602	0.0848
0.25	-0.4686	0.0383	-0.3962	0.0867	-0.4759	0.079	-0.4749	0.0611
0.5	-0.1962	0.0351	-0.0277	0.1042	-0.204	0.0565	-0.2181	0.0743
0.8	0.0655	0.0362	0.2809	0.0702	0.0142	0.0764	0.0558	0.0672
1.5	0.461	0.0366	0.6717	0.0706	0.4288	0.06	0.4686	0.0661
3	0.8593	0.0256	0.943	0.0871	0.8529	0.0495	0.8811	0.0538
5	0.9867	0.0286	1.0986	0.0826	0.9592	0.0695	1.0578	0.0578
8	1.0225	0.0384	1.143	0.0697	1.0582	0.0539	1.0623	0.0629
0.05	-0.7117	0.0425	-0.8836	0.1027	-0.7705	0.0746	-0.7436	0.0576

## Sheet: Figure S9
Figure S9a				Figure S9b				Figure S9c				Figure S9d
v_CPMG (Hz)	R_2,eff (s^-1)	SD(R_2,eff) (s^-1)		v_CPMG (Hz)	R_2,eff (s^-1)	SD(R_2,eff) (s^-1)		v_CPMG (Hz)	R_2,eff (s^-1)	SD(R_2,eff) (s^-1)		v_CPMG (Hz)	R_2,eff (s^-1)	SD(R_2,eff) (s^-1)
5000	393.589	36.0823		5000	583.406	16.0664		5000	251.214	41.8261		5000	378.733	89.6512
500	369.748	36.9808		1000	571.925	12.9733		500	203.479	27.3652		500	260.695	22.6703
4500	377.209	33.7843		500	590.705	16.9691		4666.67	244.682	35.5656		4666.67	343.708	44.7358
1000	390.816	36.6879		4000	603.992	19.0875		333.333	227.294	30.5915		333.333	294.82	16.4492
4000	427.469	51.24		1500	572.026	18.9705		4000	238.995	34.1025		4000	336.704	20.119
1500	377.772	55.1862		2000	646.627	20.2612		166.667	226.325	38.6549		166.667	316.206	21.9471
3500	395.029	41.5715		2500	682.019	16.9315		3333.33	265.481	26.7804		3333.33	262.113	37.7339
2000	417.541	49.3949		3000	614.694	20.481		666.667	162.851	23.4624		666.667	252.024	27.4462
3000	394.327	41.7923		3500	585.097	32.2137		2666.67	247.244	47.2275		2666.67	299.106	25.0062
2500	416.699	44.2545		1000	588.789	15.467		1500	241.634	35.0912		1500	332.026	23.4498
1000	354.769	36.6261		4500	609.701	25.7701		2000	238.866	39.9138		2000	316.069	25.5826
5000	411.447	51.0945		5000	587.936	21.3628		1000	227.915	27.8219		1000	325.994	40.407
								4333.33	272.957	54.6335		4333.33	332.507	45.4994
								1166.67	186.758	31.4526		1166.67	283.524	18.1075
								3000	264.507	42.2385		3000	313.75	23.0092
								1333.33	260.558	46.3179		1333.33	331.563	44.0676
								3666.67	268.517	35.0243		3666.67	304.219	22.2944
								1666.67	263.187	43.6891		1666.67	335.778	37.2129
								2333.33	247.911	33.2748		2333.33	326.205	37.9621
								833.333	245.367	32.9261		833.333	269.31	23.1975
								4666.67	285.387	52.4831		4666.67	342.19	61.5612
								333.333	261.2	33.1591		333.333	291.877	33.0729

## Sheet: Figure S14
Figure S14

## Sheet: Figure S15
Figure S15a									Figure S15b						Figure S15c									Figure S15d				Figure S15e												Figure S15f
Left panel				Right panel											Left panel				Right panel									Left panel					Right panel
	B1 = 10 Hz	B1 = 25 Hz		B1 = 10 Hz	B1 = 10 Hz	B1 = 25 Hz	B1 = 25 Hz			B0 = 565 MHz	B0 = 565 MHz	B0 = 471 MHz	B0 = 471 MHz			B1 = 10 Hz	B1 = 25 Hz		B1 = 10 Hz	B1 = 10 Hz	B1 = 25 Hz	B1 = 25 Hz			B0 = 471 MHz	B0 = 471 MHz			B1 = 10 Hz	B1 = 15 Hz	B1 = 25 Hz		B1 = 10 Hz	B1 = 10 Hz	B1 = 15 Hz	B1 = 15 Hz	B1 = 25 Hz	B1 = 25 Hz			open	open	closed	closed	open → closed	open → closed	closed → open	closed → open
offset (ppm)	normalized intensity	normalized intensity		normalized intensity < 0 Hz offset	normalized intensity > 0 Hz offset	normalized intensity < 0 Hz offset	normalized intensity > 0 Hz offset		v_CPMG (Hz)	R_2,eff (s^-1)	SD(R_2,eff) (s^-1)	R_2,eff (s^-1)	SD(R_2,eff) (s^-1)		offset (ppm)	normalized intensity	normalized intensity		normalized intensity < 0 Hz offset	normalized intensity > 0 Hz offset	normalized intensity < 0 Hz offset	normalized intensity > 0 Hz offset		v_CPMG (Hz)	R_2,eff (s^-1)	SD(R_2,eff) (s^-1)		offset (ppm)	normalized intensity	normalized intensity	normalized intensity		normalized intensity < 0 Hz offset	normalized intensity > 0 Hz offset	normalized intensity < 0 Hz offset	normalized intensity > 0 Hz offset	normalized intensity < 0 Hz offset	normalized intensity > 0 Hz offset		tau_zz (ms)	normalized intensity	SD(normalized intensity)	normalized intensity	SD(normalized intensity)	normalized intensity	SD(normalized intensity)	normalized intensity	SD(normalized intensity)
-85.1895	0.9891	0.9676		0.9989	1.0191	0.9843	0.9432		5000	54.7889	2.5626	40.2117	1.6194		-89.4266	1.0381	1.0666		1.0381	1.0431	1.0666	1.0801		5000	35.1687	2.3348		-85.2095	0.9745	0.9166	0.93		0.9989	1.0191	0.9843	0.9432	1.0517	1.0115		1	1	0.0405	0.1968	0.0684	0.0943	0.019	0.1299	0.1542
-83.1705	0.9714	0.9285		0.9889	0.9996	0.9725	0.9615		100	62.6316	3.1095	51.8423	3.1081		-89.1079	1.0114	1.0545		1.0114	1.0169	1.0545	1.0104		100	39.2851	2.0126		-83.1905	0.9494	0.85	0.7454		0.9889	0.9996	0.9725	0.9615	1.0152	0.976		2	0.9742	0.0302	0.2163	0.1062	0.0933	0.0219	0.1301	0.1469
-89.3866	0.9936	0.9934		0.9865	1.0137	0.972	0.9414		1300	57.8576	2.1391	43.8916	2.157		-88.7891	1.0181	1.0032		1.0181	1.0067	1.0032	0.9877		1300	37.2243	1.8898		-89.4066	0.9989	0.9843	1.0517		0.9865	1.0137	0.972	0.9414	1.0402	1.003		5	0.9054	0.0396	0.1875	0.1205	0.1453	0.043	0.155	0.1151
-78.9734	0.973	1.0028		0.9912	0.9651	0.9759	0.961		600	60.992	3.1713	44.587	2.6863		-88.4703	1.028	1.0393		1.028	1.0188	1.0393	0.98		600	38.3049	2.9488		-78.9934	1.0191	0.9432	1.0115		0.9912	0.9651	0.9759	0.961	0.9986	1.015		10	0.8001	0.0784	0.17	0.1469	0.1484	0.0153	0.1672	0.0932
-86.1989	0.9863	1.0006		0.9905	1.0072	0.9422	0.9606		4000	54.2688	1.8843	41.5284	1.1407		-88.1515	1.0328	1.0771		1.0328	1.0392	1.0771	1.0387		4000	35.9432	2.611		-86.2189	0.9936	0.9541	0.9577		0.9905	1.0072	0.9422	0.9606	1.0396	1.0137		25	0.6921	0.0568	0.1727	0.0922	0.183	0.0607	0.1861	0.1055
-82.1611	1.0012	0.9946		0.9929	0.9688	0.9631	0.9647		200	64.5133	2.2566	49.7261	1.6807		-87.8328	1.0377	1.0057		1.0377	1.0219	1.0057	1.0267		200	37.8885	1.7045		-82.1811	0.9886	0.9573	0.9632		0.9929	0.9688	0.9631	0.9647	1.0079	1.0126		50	0.6089	0.0263	0.1271	0.083	0.1824	0.0252	0.203	0.0669
-86.8365	0.9955	0.9914		1.0039	1.0092	0.9798	0.9752		3500	54.0586	1.5823	42.1803	2.347		-87.514	1.0406	1.0811		1.0406	1.0354	1.0811	1.0992		3500	35.5814	1.9141		-86.8565	1.0249	0.976	1.027		1.0039	1.0092	0.9798	0.9752	1.0313	1.0252		75	0.5472	0.0553	0.1239	0.0517	0.183	0.0318	0.1836	0.0967
-81.5235	0.9803	1.0004		1.0258	1.0172	0.9527	0.9881		300	65.958	1.9099	49.8586	1.7578		-87.1952	1.0104	1.0444		1.0104	1.008	1.0444	1.0054		300	39.6123	2.876		-81.5435	0.9894	0.9579	0.9952		1.0258	1.0172	0.9527	0.9881	0.9708	0.9909		100	0.5165	0.0342	0.1233	0.0586	0.1772	0.0201	0.1869	0.0449
-87.474	0.9943	1.0076		1.0249	0.9894	0.976	0.9579		3000	55.9399	2.0555	41.7923	2.4473		-86.8765	1.0442	1.0662		1.0442	1.0395	1.0662	1.0233		3000	35.3983	2.7854		-87.494	1.0039	0.9798	1.0313		1.0249	0.9894	0.976	0.9579	1.027	0.9952		150	0.4504	0.043	0.1017	0.1041	0.1589	0.037	0.1556	0.0293
-80.886	0.9948	1.0096		0.9771	0.9582	0.972	0.9556		1000	59.343	1.8848	47.2327	1.3348		-86.5577	1.0197	1.0269		1.0197	1.0157	1.0269	1.0338		1000	37.7981	1.3685		-80.906	1.0092	0.9752	1.0252		0.9771	0.9582	0.972	0.9556	0.9615	0.9651		200	0.3849	0.0446	0.0948	0.0236	0.1276	0.0165	0.1391	0.0259
-84.8707	0.9827	0.9277		0.9936	0.9886	0.9541	0.9573		2500	55.4847	1.9318	42.4596	2.1457		-86.2389	1.0379	1.109		1.0379	1.0407	1.109	1.0563		2500	36.2159	1.4882		-84.8907	0.9805	0.9175	0.8483		0.9936	0.9886	0.9541	0.9573	0.9577	0.9632		400	0.227	0.0348	0.0376	0.0446	0.0784	0.0244	0.0643	0.0684
-83.4893	0.9658	0.8529		0.9973	0.9761	0.9751	0.9555		400	60.1849	1.8754	49.2957	1.2451		-85.9201	1.0433	1.0701		1.0433	1.0453	1.0701	1.0557		400	42.4339	1.7854		-83.5093	0.836	0.7276	0.4955		0.9973	0.9761	0.9751	0.9555	0.976	0.9507		600	0.1193	0.0039	0.0367	0.0287	0.0565	0.0127	0.0431	0.0082
-84.3925	0.8647	0.4918		0.9842	0.9594	0.9369	0.8922		2000	55.197	2.0589	44.0977	1.5927		-85.6014	1.0127	1.0402		1.0127	1.0146	1.0402	0.9667		2000	38.5194	1.99		-84.4125	0.8347	0.6698	0.4277		0.9842	0.9594	0.9369	0.8922	0.9437	0.886		50	0.5944	0.0798	0.1492	0.0887	0.2014	0.0689	0.173	0.0728
-83.9675	0.8057	0.3674		0.982	0.9205	0.9482	0.8712		500	62.0244	1.6963	47.0122	2.4293		-85.2826	1.0003	0.9695		1.0003	1.0037	0.9695	0.9756		500	39.6944	2.6997		-83.9875	0.5442	0.3537	0.1899		0.982	0.9205	0.9482	0.8712	0.8715	0.7449
-85.8801	0.9965	0.9854		0.9745	0.9494	0.9166	0.85		1600	57.2989	2.5218	43.0869	1.4424		-85.2295	1.0352	1.0351		1.0352	1.0324	1.0351	1.0175		1600	38.3776	1.7281		-85.9001	0.9973	0.9751	0.976		0.9745	0.9494	0.9166	0.85	0.93	0.7454
-82.4799	0.9879	0.9767		0.9698	0.9562	0.91	0.8449		1100	59.7873	4.3342	43.4813	2.0306		-85.1763	0.9946	0.9686		0.9946	0.9824	0.9686	0.9498		1100	40.062	2.5635		-82.4999	0.9761	0.9555	0.9507		0.9698	0.9562	0.91	0.8449	0.8755	0.7108
-84.5519	0.9554	0.7602		0.9585	0.952	0.913	0.8369		1200	58.0924	1.952	42.2597	1.7754		-85.1232	1.0082	0.9696		1.0082	0.9952	0.9696	0.9266		1200	39.8607	2.6382		-84.5719	0.9516	0.7977	0.6613		0.9585	0.952	0.913	0.8369	0.8697	0.6603
-83.8081	0.8982	0.6138		0.9691	0.9457	0.9422	0.7994		800	60.5386	3.6899	44.0672	1.2929		-85.0701	1.0137	0.9924		1.0137	1.0191	0.9924	0.9516		800	39.1257	2.0293		-83.8281	0.5142	0.3643	0.2207		0.9691	0.9457	0.9422	0.7994	0.8815	0.6725
-84.9769	0.9851	0.939		0.9361	0.9018	0.9353	0.7658		900	59.5838	3.0831	44.4667	1.9336		-85.0169	1.0224	1.0085		1.0224	1.0151	1.0085	0.9837		900	42.4189	1.852		-84.9969	0.9361	0.9353	0.8623		0.9361	0.9018	0.9353	0.7658	0.8623	0.6434
-83.3831	0.973	0.8911		0.9694	0.9204	0.8975	0.7614		4500	53.1712	1.202	42.5646	1.2126		-84.9638	1.0133	0.9852		1.0133	1.014	0.9852	0.9854		4500	38.0337	2.031		-83.4031	0.9018	0.7658	0.6434		0.9694	0.9204	0.8975	0.7614	0.8537	0.5894
-84.9238	0.9834	0.9353		0.9805	0.836	0.9175	0.7276		1400	56.1634	2.3621	44.0395	2.5496		-84.9107	1.0324	0.9709		1.0324	1.0035	0.9709	0.97		1400	40.7134	2.5015		-84.9438	0.9694	0.8975	0.8537		0.9805	0.836	0.9175	0.7276	0.8483	0.4955
-83.4362	0.9678	0.8713		0.9633	0.8354	0.8908	0.6441		700	61.3611	1.0936	48.0314	1.5174		-84.8575	1.0178	0.961		1.0178	1.0064	0.961	0.8911		700	42.5554	2.4542		-83.4562	0.9204	0.7614	0.5894		0.9633	0.8354	0.8908	0.6441	0.8223	0.4435
-88.1115	0.9955	0.9994		0.9746	0.7708	0.9024	0.586		1800	56.2544	2.2142	43.3587	1.4953		-84.8044	1.0098	0.9229		1.0098	1.0057	0.9229	0.8684		1800	38.1023	2.2107		-88.1315	0.9905	0.9422	1.0396		0.9746	0.7708	0.9024	0.586	0.8331	0.3659
-80.2485	0.9984	0.9962		0.9873	0.7218	0.8963	0.5108		100	62.5853	3.1222	53.3718	1.5872		-84.7513	0.9771	0.8848		0.9771	0.9591	0.8848	0.7805		100	44.9816	1.9682		-80.2685	1.0072	0.9606	1.0137		0.9873	0.7218	0.8963	0.5108	0.7689	0.3521
-85.0301	0.9932	0.9434		0.9433	0.6287	0.8543	0.4687		5000	55.4934	2.3903	41.4721	2.0838		-84.6982	0.979	0.8571		0.979	0.9427	0.8571	0.7845		5000	37.8942	1.8534		-85.0501	0.9691	0.9422	0.8815		0.9433	0.6287	0.8543	0.4687	0.7244	0.317
-83.3299	0.9802	0.897		0.9535	0.5448	0.8443	0.4161								-84.645	0.9853	0.8618		0.9853	0.9455	0.8618	0.7683						-83.3499	0.9457	0.7994	0.6725		0.9535	0.5448	0.8443	0.4161	0.7066	0.2753
-84.8175	0.9803	0.8978		0.9516	0.5142	0.7977	0.3643								-84.5919	0.9888	0.8327		0.9888	0.9543	0.8327	0.7777						-84.8375	0.9633	0.8908	0.8223		0.9516	0.5142	0.7977	0.3643	0.6613	0.2207
-83.5425	0.9718	0.8262		0.9195	0.4866	0.7903	0.3201								-84.5388	0.9441	0.71		0.9441	0.9061	0.71	0.674						-83.5625	0.8354	0.6441	0.4435		0.9195	0.4866	0.7903	0.3201	0.6023	0.2325
-84.7644	0.9755	0.8924		0.8563	0.4883	0.7235	0.3394								-84.4856	0.9283	0.6208		0.9283	0.8885	0.6208	0.6344						-84.7844	0.9746	0.9024	0.8331		0.8563	0.4883	0.7235	0.3394	0.5311	0.1855
-83.5956	0.9545	0.8001		0.8347	0.5442	0.6698	0.3537								-84.4325	0.9041	0.5433		0.9041	0.8695	0.5433	0.5829						-83.6156	0.7708	0.586	0.3659		0.8347	0.5442	0.6698	0.3537	0.4277	0.1899
-84.4456	0.9261	0.6173		0.7488	0.5318	0.5342	0.3038								-84.3794	0.7748	0.3311		0.7748	0.74	0.3311	0.3144						-84.4656	0.8563	0.7235	0.5311		0.7488	0.5318	0.5342	0.3038	0.3073	0.142
-83.9144	0.851	0.4757		0.5718	0.4507	0.3832	0.2651								-84.3263	0.5812	0.2124		0.5812	0.5707	0.2124	0.2006						-83.9344	0.4883	0.3394	0.1855		0.5718	0.4507	0.3832	0.2651	0.1778	0.1004
-87.7928	0.9986	0.9916		0.2968	0.3154	0.1493	0.1533								-84.2731	0.2535	0.0397		0.2535	0.2892	0.0397	0.1152						-87.8128	0.9929	0.9631	1.0079		0.2968	0.3154	0.1493	0.1533	0.0556	0.0564
-80.5672	0.9918	0.9912													-84.22	0.0663	0.0175											-80.5872	0.9688	0.9647	1.0126
-84.2331	0.3497	0.0663													-84.1669	0.2892	0.1152											-84.2531	0.2968	0.1493	0.0556
-84.1269	0.1783	0.0219													-84.1137	0.5707	0.2006											-84.1469	0.3154	0.1533	0.0564
-85.5614	0.9963	0.9794													-84.0606	0.74	0.3144											-85.5814	0.9842	0.9369	0.9437
-82.7986	0.9906	0.9648													-84.0075	0.8695	0.5829											-82.8186	0.9594	0.8922	0.886
-84.605	0.9613	0.8004													-83.9544	0.8885	0.6344											-84.625	0.9535	0.8443	0.7066
-84.18	0.0727	0.0139													-83.9012	0.9061	0.674											-84.2	0.1352	0.0898	0.0697
-83.755	0.9186	0.6526													-83.8481	0.9543	0.7777											-83.775	0.5448	0.4161	0.2753
-88.4303	1.0006	1.0053													-83.795	0.9455	0.7683											-88.4503	0.9912	0.9759	0.9986
-79.9297	1.0026	0.9999													-83.7418	0.9427	0.7845											-79.9497	0.9651	0.961	1.015
-89.0679	0.9958	0.9954													-83.6887	0.9591	0.7805											-89.0879	0.9889	0.9725	1.0152
-79.2921	0.9995	0.9867													-83.6356	1.0057	0.8684											-79.3121	0.9996	0.9615	0.976
-86.5177	0.9947	0.9937													-83.5825	1.0064	0.8911											-86.5377	0.9771	0.972	0.9615
-81.8423	1.0015	0.9796													-83.5293	1.0035	0.97											-81.8623	0.9582	0.9556	0.9651
-88.7491	0.9956	0.9967													-83.4762	1.014	0.9854											-88.7691	0.9865	0.972	1.0402
-79.6109	0.9999	0.9906													-83.4231	1.0151	0.9837											-79.6309	1.0137	0.9414	1.003
-87.1552	1.0007	0.9986													-83.3699	1.0191	0.9516											-87.1752	1.0258	0.9527	0.9708
-81.2048	0.9963	0.9923													-83.3168	0.9952	0.9266											-81.2248	1.0172	0.9881	0.9909
-85.0832	0.9896	0.9566													-83.2637	0.9824	0.9498											-85.1032	0.9585	0.913	0.8697
-83.2768	0.9936	0.9119													-83.2105	1.0324	1.0175											-83.2968	0.952	0.8369	0.6603
-85.2426	0.9931	0.9598													-83.1574	1.0037	0.9756											-85.2626	0.982	0.9482	0.8715
-83.1174	0.9852	0.957													-82.8386	1.0146	0.9667											-83.1374	0.9205	0.8712	0.7449
-84.6582	0.9734	0.8427													-82.5199	1.0453	1.0557											-84.6782	0.9433	0.8543	0.7244
-83.7018	0.9374	0.7094													-82.2011	1.0407	1.0563											-83.7218	0.6287	0.4687	0.317
-84.4988	0.9343	0.693													-81.8823	1.0157	1.0338											-84.5188	0.9195	0.7903	0.6023
-83.8612	0.8954	0.547													-81.5635	1.0395	1.0233											-83.8812	0.4866	0.3201	0.2325
-84.7113	0.9804	0.8624													-81.2448	1.008	1.0054											-84.7313	0.9873	0.8963	0.7689
-83.6487	0.9499	0.7586													-80.926	1.0354	1.0992											-83.6687	0.7218	0.5108	0.3521
-84.2863	0.6468	0.1952													-80.6072	1.0219	1.0267											-84.3063	0.5718	0.3832	0.1778
-84.0737	0.4832	0.1258													-80.2885	1.0392	1.0387											-84.0937	0.4507	0.2651	0.1004
-85.1363	0.9982	0.9598													-79.9697	1.0188	0.98											-85.1563	0.9698	0.91	0.8755
-83.2237	0.9938	0.9308													-79.6509	1.0067	0.9877											-83.2437	0.9562	0.8449	0.7108
-84.3394	0.7902	0.3599													-79.3321	1.0169	1.0104											-84.3594	0.7488	0.5342	0.3073
-84.0206	0.6949	0.2433													-79.0134	1.0431	1.0801											-84.0406	0.5318	0.3038	0.142
[truncated: 13 more columns]

[truncated: 4 more sheets: Figure S16, Figure S18, Figure S20, Figure S26]
